# Supplementary material for: Xanthohumol-Enriched Beer Does Not Exert Antitumorigenic Effects on HeLa Cell Line In Vivo
Source: Molecules. 2023 Jan 20;28(3):1070. doi: 10.3390/molecules28031070 (PMC9918897; doi:10.3390/molecules28031070)
Supplement: Supplementary file 1 [file molecules-28-01070-s001.zip]

Archive with 1 entries (1 files):
- molecules-2077292-supplementary.pdf
